# Supplementary material for: A transcriptional constraint mechanism limits the homeostatic response to activity deprivation in mammalian neocortex
Source: eLife. 2023 Feb 7;12:e74899. doi: 10.7554/eLife.74899 (PMC10010687; doi:10.7554/eLife.74899)
Supplement: Figure 7—source data 1. [file elife-74899-fig7-data1.csv]

	HLF -/-, TEF -/-, DBP+/- (DBP het)	HLF-/-, TEF-/-, DBP-/- (triple mutant)	HLF+/-, TEF-/-, DBP-/- (HLF het)	Wild Type	HLF-/-, TEF+/-, DBP-/- (TEF het)
14	1
25	1
26	1
37	1
59	1
60	1
64	1
72	1
85	1
120	1
128	1
151	1
155	1
51	0
55	0
60	0
62	0
68	0
70	0
71	0
72	0
84	0
87	0
91	0
94	0
97	0
97	0
98	0
100	0
106	0
107	0
107	0
122	0
124	0
127	0
127	0
127	0
131	0
152	0
176	0
46	0
45	0
34	0
34	0
33	0
33	0
32	0
30	0
30	0
29	0
24	0
23	0
35	0
33	0
33	0
29	0
37	0
37	0
25	0
21		1
24		1
69		1
32		1
20		1
87		1
101		1
20		1
35		1
74		1
28		1
123		1
43		1
134		1
20		1
45		1
23		1
93		1
20		1
20		1
20		1
20		1
98		1
17		1
17		1
23		1
18		1
148		0
70		0
59		0
150		0
93		0
54		0
104		1
82		1
127		1
26		1
26		1
155		0
148		0
43		0
34		0
28		0
18		0
46		0
42		0
40		0
38		0
28		0
27		0
27		0
24		0
24		0
24		0
24		0
22		0
22		0
19		0
19		0
16		0
14		0
10		0
28		0
27		0
27		0
27		0
25		0
22		0
21		0
29		0
23			1
21			1
92			1
105			1
204			0
198			0
170			0
168			0
154			0
122			0
120			0
66			0
59			0
57			0
55			0
51			0
73			0
199			0
174			0
259			0
194			0
150			0
140			0
189			0
33			0
33			0
26			0
22			0
21			0
21			0
21			0
16			0
15			0
15			0
28			0
19			0
86				0
86				0
80				0
80				0
80				0
80				0
102				0
102				0
200				0
45				0
45				0
45				0
136				0
136				0
23				0
21				0
21				0
161		0
129		0
23		0
23		0
23		0
23		0
23		0
74		0
129		0
45				0
45				0
45				0
136				0
136				0
27		1
27		1
19		1
20		1
21		1
25		1
25		1
17		1
18		1
22		1
27		1
158		0
190		0
40		0
154		0
63		1
94		1
243					0
156					0
137					0
137					0
137					0
78					1
131					0
147					0
133					0
172					0
138					0
104					0
340					0
322					0
228					0
209					0
205					0
186					0
180					0
176					0
174					0
168					0
158					0
158					0
158					0
158					0
158					0
155					0
151					0
151					0
150					0
149					0
144					0
132					0
127					0
122					0
121					0
118					0
116					0
116					0
105					0
102					0
102					0
102					0
101					0
93					0
93					0
85					0
64					0
64					0
64					0
64					0
64					0
51					0
50					0
151					1
49					1
21					1
119					1
232					0
149					0
149					0
147					0
141					0
128					0
128					0
98					0
98					0
50					0
50					0
50					0
69					1
103					0
176					0
223					0
212					0
212					0
194					0
193					0
193					0
192					0
151					0
151					0
151					0
118					0
117					0
111					0
111					0
111					0
98					0
98					0
98					0
98					0
97					0
86					0
85					0
85					0
85					0
85					0
81					0
81					0
81					0
81					0
81					0
81					0
81					0
80					0
80					0
80					0
77					0
66					0
64					0
58					0
58					0
58					0
56					0
19					1
29					1
250					0
232					0
227					0
211					0
194					0
190					0
184					0
183					0
176					0
174					0
173					0
170					0
163					0
162					0
155					0
154					0
152					0
151					0
151					0
148					0
148					0
148					0
148					0
147					0
146					0
141					0
137					0
136					0
132					0
128					0
125					0
120					0
120					0
103					0
101					0
100					0
99					0
98					0
97					0
88					0
88					0
80					0
80					0
72					0
72					0
70					0
70					0
70					0
70					0
70					0
70					0
66					0
59					0
50					0
50					0
17					1
24					1
18					1
27					1
32					1
158					0
